# Supplementary material for: AquaCropPlotter: A Shiny app for visualizing and analyzing AquaCrop simulation results
Source: PLoS One. 2025 Dec 2;20(12):e0337705. doi: 10.1371/journal.pone.0337705 (PMC12671777; doi:10.1371/journal.pone.0337705)
Supplement: S1 Table — A list of AquaCrop output variables with corresponding details including description, unit, output category, dataset type and associated output file. (CSV) [file pone.0337705.s001.csv]

Variable	Description	Unit	Category	Dataset_type	Output_file_standard	Output_file_plugin
Period	Length of period: Tot (Number simulation run) for total simulation run, Day for intermediate daily results, 10Day for intermediate 10-daily results, Month for intermediate monthly results		time aggregation	seasonal	Run.OUT	season.OUT
Day1	Start Day of period		first day of considered period	seasonal	Run.OUT	season.OUT
Month1	Start Month of period		first day of considered period	seasonal	Run.OUT	season.OUT
Year1	Start Year of period		first day of considered period	seasonal	Run.OUT	season.OUT
Rain	Rainfall	mm	climatic parameters	seasonal	Run.OUT	season.OUT
ETo	Reference evapotranspiration	mm	climatic parameters	seasonal	Run.OUT	season.OUT
GD	Growing degrees	degree C day	climatic parameters	seasonal	Run.OUT	season.OUT
CO2	Atmospheric CO2 concentration	ppm	climatic parameters	seasonal	Run.OUT	season.OUT
Irri	Amount of water applied by irrigation, or Net irrigation requirement (if requested)	mm	soil water parameters	seasonal	Run.OUT	season.OUT
Infilt	Infiltrated water in the soil profile	mm	soil water parameters	seasonal	Run.OUT	season.OUT
Runoff	Water lost by surface runoff	mm	soil water parameters	seasonal	Run.OUT	season.OUT
Drain	Water drained out of the soil profile	mm	soil water parameters	seasonal	Run.OUT	season.OUT
Upflow	Water moved upward by capillary rise	mm	soil water parameters	seasonal	Run.OUT	season.OUT
E	Soil evaporation	mm	soil water parameters	seasonal	Run.OUT	season.OUT
E/Ex	Relative mean soil evaporation (100 E/Ex)	%	soil water parameters	seasonal	Run.OUT	season.OUT
Tr	Total transpiration of crop and weeds	mm	soil water parameters	seasonal	Run.OUT	season.OUT
TrW	Crop transpiration in weed infested field	mm	soil water parameters	seasonal	Run.OUT	season.OUT
Tr/Trx	Relative mean crop transpiration (100 Tr/Trx)	%	soil water parameters	seasonal	Run.OUT	season.OUT
SaltIn	Salt infiltrated in the soil profile	ton/ha	soil salinity parameters	seasonal	Run.OUT	season.OUT
SaltOut	Salt drained out of the soil profile	ton/ha	soil salinity parameters	seasonal	Run.OUT	season.OUT
SaltUp	Salt moved upward by capillary rise from groundwater table	ton/ha	soil salinity parameters	seasonal	Run.OUT	season.OUT
SaltProf	Salt stored in the soil profile	ton/ha	soil salinity parameters	seasonal	Run.OUT	season.OUT
Cycle	Length of crop cycle: from germination to maturity (or early senescence)	days	average stresses during growing cycle	seasonal	Run.OUT	season.OUT
SaltStr	Average soil salinity stress	%	average stresses during growing cycle	seasonal	Run.OUT	season.OUT
FertStr	Average soil fertility stress	%	average stresses during growing cycle	seasonal	Run.OUT	season.OUT
WeedStr	Average relative cover of weeds	%	average stresses during growing cycle	seasonal	Run.OUT	season.OUT
TempStr	Average temperature stress (affecting transpiration)	%	average stresses during growing cycle	seasonal	Run.OUT	season.OUT
ExpStr	Average leaf expansion stress	%	average stresses during growing cycle	seasonal	Run.OUT	season.OUT
StoStr	Average stomatal stress	%	average stresses during growing cycle	seasonal	Run.OUT	season.OUT
Biomass	Total above-ground dry biomass	ton/ha	biomass production	seasonal	Run.OUT	season.OUT
Brelative	Relative biomass (Reference: no water, no soil fertility, no soil salinity stress, no weed infestation)	%	biomass production	seasonal	Run.OUT	season.OUT
HI	Harvest Index adjusted for failure of pollination, inadequate photosynthesis and water stress	%	crop yield	seasonal	Run.OUT	season.OUT
Y(dry)	Dry crop Yield (HI x Biomass)	ton/ha	crop yield	seasonal	Run.OUT	season.OUT
Y(fresh)	Fresh crop Yield	ton/ha	crop yield	seasonal	Run.OUT	season.OUT
WPet	ET Water Productivity for yield part (kg yield produced per m3 water evapotranspired)	kg/m^3	crop yield	seasonal	Run.OUT	season.OUT
Bin	Total mass of assimilates mobilized from root system at start of season	ton/ha	transfer of assimilates between above ground parts and root system	seasonal	Run.OUT	season.OUT
Bout	Total mass of assimilates stored in root systeme at end of season	ton/ha	transfer of assimilates between above ground parts and root system	seasonal	Run.OUT	season.OUT
DayN	Day at end of period		last day of considered period	seasonal	Run.OUT	season.OUT
MonthN	Month at end of period		last day of considered period	seasonal	Run.OUT	season.OUT
YearN	Year at end of period		last day of considered period	seasonal	Run.OUT	season.OUT
File	Project file name		name of project	seasonal	Run.OUT	season.OUT
Day	Day		general information	daily	All	day.OUT
Month	Month		general information	daily	All	day.OUT
Year	Year		general information	daily	All	day.OUT
DAP	Days after planting/sowing		general information	daily	All	day.OUT
Stage	Crop growth stage: 0 before or after cropping; 1 between sowing and germination or transplant recovering; 2 vegetative development; 3 flowering; 4 yield formation and ripening; -9 no crop as a result of early canopy senescence		general information	daily	All	day.OUT
WC(x.xx)	Water content in total soil profile with (x.xx): the soil depth in meter	mm	soil water balance parameters	daily	Wabal.OUT	day.OUT
Rain	Rainfall	mm	soil water balance parameters	daily	Wabal.OUT	day.OUT
Irri	Water applied by irrigation Or net irrigation requirement if the determination of Net Irrigation requirement is requested in the IRR file	mm	soil water balance parameters	daily	Wabal.OUT	day.OUT
Surf	Stored water on soil surface between bunds	mm	soil water balance parameters	daily	Wabal.OUT	day.OUT
Infilt	Infiltrated water in soil profile	mm	soil water balance parameters	daily	Wabal.OUT	day.OUT
RO	Surface runoff	mm	soil water balance parameters	daily	Wabal.OUT	day.OUT
Drain	Water drained out of the soil profile	mm	soil water balance parameters	daily	Wabal.OUT	day.OUT
CR	Water moved upward by capillary rise	mm	soil water balance parameters	daily	Wabal.OUT	day.OUT
Zgwt	Depth of the groundwater table (-9.90 if absent)	m	soil water balance parameters	daily	Wabal.OUT	day.OUT
Ex	Maximum soil evaporation	mm	soil water balance parameters	daily	Wabal.OUT	day.OUT
E	Actual soil evaporation	mm	soil water balance parameters	daily	Wabal.OUT	day.OUT
E/Ex	Relative evaporation (100 E/EX)	%	soil water balance parameters	daily	Wabal.OUT	day.OUT
Trx	Maximum crop transpiration	mm	soil water balance parameters	daily	Wabal.OUT	day.OUT
Tr	Total transpiration of crop and weeds	mm	soil water balance parameters	daily	Wabal.OUT	day.OUT
Tr/Trx	Relative transpiration (100 Tr/Trx)	%	soil water balance parameters	daily	Wabal.OUT	day.OUT
Etx	Maximum evapotranspiration	mm	soil water balance parameters	daily	Wabal.OUT	day.OUT
ET	Actual evapotranspiration	mm	soil water balance parameters	daily	Wabal.OUT	day.OUT
ET/Etx	Relative evapotranspiration (100 ET/ETx)	%	soil water balance parameters	daily	Wabal.OUT	day.OUT
GD	Growing degrees	degree C day	crop development and production	daily	Crop.OUT	day.OUT
Z	Effective rooting depth	m	crop development and production	daily	Crop.OUT	day.OUT
StExp	Percent water stress reducing leaf expansion	%	crop development and production	daily	Crop.OUT	day.OUT
StSto	Percent water stress inducing stomatal closure	%	crop development and production	daily	Crop.OUT	day.OUT
StSen	Percent water stress triggering early canopy senescence	%	crop development and production	daily	Crop.OUT	day.OUT
StSalt	Percent salinity stress	%	crop development and production	daily	Crop.OUT	day.OUT
StWeed	Relative cover of weeds	%	crop development and production	daily	Crop.OUT	day.OUT
CC	Total green canopy cover of crop and weeds	%	crop development and production	daily	Crop.OUT	day.OUT
CCw	Crop green Canopy Cover in weed infested field	%	crop development and production	daily	Crop.OUT	day.OUT
StTr	Percent temperature stress affecting crop transpiration	%	crop development and production	daily	Crop.OUT	day.OUT
Kc(Tr)	Crop coefficient for transpiration		crop development and production	daily	Crop.OUT	day.OUT
Trx	Maximum crop transpiration of crop and weeds	mm	crop development and production	daily	Crop.OUT	day.OUT
Tr	Total transpiration of crop and weeds	mm	crop development and production	daily	Crop.OUT	day.OUT
TrW	Crop transpiration in weed infested field	mm	crop development and production	daily	Crop.OUT	day.OUT
Tr/Trx	Relative transpiration (100 Tr/Trx)	%	crop development and production	daily	Crop.OUT	day.OUT
WP	Crop water productivity adjusted for CO2, soil fertility and products synthesized	g/m^2	crop development and production	daily	Crop.OUT	day.OUT
Biomass	Total above-ground dry biomass	ton/ha	crop development and production	daily	Crop.OUT	day.OUT
HI	Harvest Index adjusted for failure of pollination, inadequate photosynthesis and water stress	%	crop development and production	daily	Crop.OUT	day.OUT
Y(dry)	Dry crop yield (HI x Biomass)	ton/ha	crop development and production	daily	Crop.OUT	day.OUT
Y(fresh)	Fresh crop yield	ton/ha	crop development and production	daily	Crop.OUT	day.OUT
Brelative	Relative biomass (Reference: no water, no soil fertility, no soil salinity stress, no weed infestation)	%	crop development and production	daily	Crop.OUT	day.OUT
WPet	ET Water productivity for yield part (kg yield produced per m3 water evapotranspired)	kg/m^3	crop development and production	daily	Crop.OUT	day.OUT
Bin	Daily mass of assimilates mobilized from root system at start of season	ton/ha	crop development and production	daily	Crop.OUT	day.OUT
Bout	Daily mass of assimilates stored in root system at end of season	ton/ha	crop development and production	daily	Crop.OUT	day.OUT
WC(x.xx)	Water content total soil profile with (x.xx): the soil depth in meter	mm	soil water content in the soil profile and root zone	daily	Prof.OUT	day.OUT
Wr(x.xx)	Water content in maximum effective root zone with (x.xx): the maximum effective root zone	mm	soil water content in the soil profile and root zone	daily	Prof.OUT	day.OUT
Z	Effective rooting depth	m	soil water content in the soil profile and root zone	daily	Prof.OUT	day.OUT
Wr	Water content in effective root zone	mm	soil water content in the soil profile and root zone	daily	Prof.OUT	day.OUT
Wr(SAT)	Water content in effective root zone if saturated	mm	soil water content in the soil profile and root zone	daily	Prof.OUT	day.OUT
Wr(FC)	Water content in effective root zone at field capacity	mm	soil water content in the soil profile and root zone	daily	Prof.OUT	day.OUT
Wr(exp)	Water content in effective root zone at upper threshold for leaf expansion	mm	soil water content in the soil profile and root zone	daily	Prof.OUT	day.OUT
Wr(sto)	Water content in effective root zone at upper threshold for stomatal closure	mm	soil water content in the soil profile and root zone	daily	Prof.OUT	day.OUT
Wr(sen)	Water content in effective root zone at upper threshold for early canopy senescence	mm	soil water content in the soil profile and root zone	daily	Prof.OUT	day.OUT
Wr(PWP)	Water content in effective root zone at permanent wilting point	mm	soil water content in the soil profile and root zone	daily	Prof.OUT	day.OUT
SaltIn	Salt infiltrated in the soil profile	ton/ha	soil salinity in the soil profile and root zone	daily	Salt.OUT	day.OUT
SaltOut	Salt drained out of the soil profile	ton/ha	soil salinity in the soil profile and root zone	daily	Salt.OUT	day.OUT
SaltUp	Salt moved upward by capillary rise from groundwater table	ton/ha	soil salinity in the soil profile and root zone	daily	Salt.OUT	day.OUT
Salt(x.xx)	Salt content in the total soil profile with (x.xx): the soil depth in meter	ton/ha	soil salinity in the soil profile and root zone	daily	Salt.OUT	day.OUT
SaltZ	Salt content in the effective root zone	ton/ha	soil salinity in the soil profile and root zone	daily	Salt.OUT	day.OUT
Z	Effective rooting depth	m	soil salinity in the soil profile and root zone	daily	Salt.OUT	day.OUT
ECe	Electrical conductivity of the saturated soil-paste extract from the root zone	dS/m	soil salinity in the soil profile and root zone	daily	Salt.OUT	day.OUT
ECsw	Electrical conductivity of the soil water in the root zone	dS/m	soil salinity in the soil profile and root zone	daily	Salt.OUT	day.OUT
StSalt	Salinity stress	%	soil salinity in the soil profile and root zone	daily	Salt.OUT	day.OUT
Zgwt	Depth of the groundwater table	m	soil salinity in the soil profile and root zone	daily	Salt.OUT	day.OUT
Ecgw	Electrical conductivity of the groundwater	dS/m	soil salinity in the soil profile and root zone	daily	Salt.OUT	day.OUT
WC1	soil water content compartment 1	vol%	soil water content at various depths of the soil profile	daily	CompWC.OUT	day.OUT
WC2	soil water content compartment 2	vol%	soil water content at various depths of the soil profile	daily	CompWC.OUT	day.OUT
WC3	soil water content compartment 3	vol%	soil water content at various depths of the soil profile	daily	CompWC.OUT	day.OUT
WC4	soil water content compartment 4	vol%	soil water content at various depths of the soil profile	daily	CompWC.OUT	day.OUT
WC5	soil water content compartment 5	vol%	soil water content at various depths of the soil profile	daily	CompWC.OUT	day.OUT
WC6	soil water content compartment 6	vol%	soil water content at various depths of the soil profile	daily	CompWC.OUT	day.OUT
WC7	soil water content compartment 7	vol%	soil water content at various depths of the soil profile	daily	CompWC.OUT	day.OUT
WC8	soil water content compartment 8	vol%	soil water content at various depths of the soil profile	daily	CompWC.OUT	day.OUT
WC9	soil water content compartment 9	vol%	soil water content at various depths of the soil profile	daily	CompWC.OUT	day.OUT
WC10	soil water content compartment 10	vol%	soil water content at various depths of the soil profile	daily	CompWC.OUT	day.OUT
WC11	soil water content compartment 11	vol%	soil water content at various depths of the soil profile	daily	CompWC.OUT	day.OUT
WC12	soil water content compartment 12	vol%	soil water content at various depths of the soil profile	daily	CompWC.OUT	day.OUT
ECe1	Electrical conductivity of the saturated soil-paste extract (ECe) - compartment 1	dS/m	soil salinity at various depths of the soil profile	daily	CompEC.OUT	day.OUT
ECe2	Electrical conductivity of the saturated soil-paste extract (ECe) - compartment 2	dS/m	soil salinity at various depths of the soil profile	daily	CompEC.OUT	day.OUT
ECe3	Electrical conductivity of the saturated soil-paste extract (ECe) - compartment 3	dS/m	soil salinity at various depths of the soil profile	daily	CompEC.OUT	day.OUT
ECe4	Electrical conductivity of the saturated soil-paste extract (ECe) - compartment 4	dS/m	soil salinity at various depths of the soil profile	daily	CompEC.OUT	day.OUT
ECe5	Electrical conductivity of the saturated soil-paste extract (ECe) - compartment 5	dS/m	soil salinity at various depths of the soil profile	daily	CompEC.OUT	day.OUT
ECe6	Electrical conductivity of the saturated soil-paste extract (ECe) - compartment 6	dS/m	soil salinity at various depths of the soil profile	daily	CompEC.OUT	day.OUT
ECe7	Electrical conductivity of the saturated soil-paste extract (ECe) - compartment 7	dS/m	soil salinity at various depths of the soil profile	daily	CompEC.OUT	day.OUT
ECe8	Electrical conductivity of the saturated soil-paste extract (ECe) - compartment 8	dS/m	soil salinity at various depths of the soil profile	daily	CompEC.OUT	day.OUT
ECe9	Electrical conductivity of the saturated soil-paste extract (ECe) - compartment 9	dS/m	soil salinity at various depths of the soil profile	daily	CompEC.OUT	day.OUT
ECe10	Electrical conductivity of the saturated soil-paste extract (ECe) - compartment 10	dS/m	soil salinity at various depths of the soil profile	daily	CompEC.OUT	day.OUT
ECe11	Electrical conductivity of the saturated soil-paste extract (ECe) - compartment 11	dS/m	soil salinity at various depths of the soil profile	daily	CompEC.OUT	day.OUT
ECe12	Electrical conductivity of the saturated soil-paste extract (ECe) - compartment 12	dS/m	soil salinity at various depths of the soil profile	daily	CompEC.OUT	day.OUT
Rain	Rainfall	mm	climate input parameters	daily	Clim.OUT	day.OUT
ETo	Reference evapotranspiration	mm	climate input parameters	daily	Clim.OUT	day.OUT
Tmin	Minimum air temperature	degree C	climate input parameters	daily	Clim.OUT	day.OUT
Tavg	Average air temperature	degree C	climate input parameters	daily	Clim.OUT	day.OUT
Tmax	Maximum air temperature	degree C	climate input parameters	daily	Clim.OUT	day.OUT
CO2	Atmospheric CO2 concentration for that year	ppm	climate input parameters	daily	Clim.OUT	day.OUT
E	Actual soil evaporation	mm	net irrigation requirement	daily	Inet.OUT	day.OUT
Trx	Maximum crop transpiration	mm	net irrigation requirement	daily	Inet.OUT	day.OUT
ET	Actual evapotranspiration	mm	net irrigation requirement	daily	Inet.OUT	day.OUT
Rain	Rainfall	mm	net irrigation requirement	daily	Inet.OUT	day.OUT
Inet	Net irrigation requirement	mm	net irrigation requirement	daily	Inet.OUT	day.OUT
